# Supplementary material for: First Chemical Profile Analysis of Acacia Pods
Source: Plants (Basel). 2023 Oct 5;12(19):3486. doi: 10.3390/plants12193486 (PMC10575431; doi:10.3390/plants12193486)
Supplement: Supplementary file 1 [file plants-12-03486-s001.zip]

Archive with 1 entries (1 files):
- plants-2622264-supplementary.pdf
